# Supplementary material for: Applying a Smartwatch to Predict Work-related Fatigue for Emergency Healthcare Professionals: Machine Learning Method
Source: West J Emerg Med. 2023 Jul 7;24(4):693–702. doi: 10.5811/westjem.58139 (PMC10393460; doi:10.5811/westjem.58139)
Supplement: Supplementary file 3 [file wjem-24-693-s003.xlsx]

## Sheet: 696 features
Supplementary Table 3: The initially included 696 features and the percentages of data missing.
original feature name	percent missing	feature used in models	feature meaning
x_role	0	No	Role
x_work_type	0	No	Work type
x_room_before	0	No	Room before work
x_work_starttime	0	Yes	Work start time
x_gender	0	No	Gender
x_room_after	0	No	Room after work
x_h1p0_sys_mean	29.3774	No	Mean of systolic pressure for the first 1-hour time interval
x_h1p0_sys_cnt	29.3774	No	Count of systolic pressure for the first 1-hour time interval
x_h1p0_sys_min	29.3774	No	Minimun of systolic pressure for the first 1-hour time interval
x_h1p0_sys_max	29.3774	No	Maximum of systolic pressure for the first 1-hour time interval
x_h1p0_sys_std	54.2153	No	Standard deviation of systolic pressure for the first 1-hour time interval
x_h1p0_sys_q67q33	29.3774	No	+1sigma to -1sigma of systolic pressure for the first 1-hour time interval
x_h1p0_sys_q84q16	29.3774	No	+2sigma to -2sigma of systolic pressure for the first 1-hour time interval
x_h1p0_sys_q95q05	29.3774	No	+3sigma to -3sigma of systolic pressure for the first 1-hour time interval
x_h1p0_dia_mean	29.3774	No	Mean of diastolic pressure for the first 1-hour time interval
x_h1p0_dia_cnt	29.3774	No	Count of diastolic pressure for the first 1-hour time interval
x_h1p0_dia_min	29.3774	No	Minimun of diastolic pressure for the first 1-hour time interval
x_h1p0_dia_max	29.3774	No	Maximum of diastolic pressure for the first 1-hour time interval
x_h1p0_dia_std	54.2153	No	Standard deviation of diastolic pressure for the first 1-hour time interval
x_h1p0_dia_q67q33	29.3774	No	+1sigma to -1sigma of diastolic pressure for the first 1-hour time interval
x_h1p0_dia_q84q16	29.3774	No	+2sigma to -2sigma of diastolic pressure for the first 1-hour time interval
x_h1p0_dia_q95q05	29.3774	No	+3sigma to -3sigma of diastolic pressure for the first 1-hour time interval
x_h1p0_bp_divide_mean	29.3774	No	Mean of systolic pressure divided by diastolic pressure for the first 1-hour time interval
x_h1p0_bp_divide_cnt	29.3774	No	Count of systolic pressure divided by diastolic pressure for the first 1-hour time interval
x_h1p0_bp_divide_min	29.3774	Yes	Minimun of systolic pressure divided by diastolic pressure for the first 1-hour time interval
x_h1p0_bp_divide_max	29.3774	No	Maximum of systolic pressure divided by diastolic pressure for the first 1-hour time interval
x_h1p0_bp_divide_std	54.2153	No	Standard deviation of systolic pressure divided by diastolic pressure for the first 1-hour time interval
x_h1p0_bp_divide_q67q33	29.3774	No	+1sigma to -1sigma of systolic pressure divided by diastolic pressure for the first 1-hour time interval
x_h1p0_bp_divide_q84q16	29.3774	No	+2sigma to -2sigma of systolic pressure divided by diastolic pressure for the first 1-hour time interval
x_h1p0_bp_divide_q95q05	29.3774	No	+3sigma to -3sigma of systolic pressure divided by diastolic pressure for the first 1-hour time interval
x_h1p0_bp_minus_mean	29.3774	No	Mean of diastolic pressure subtracted from systolic pressure for the first 1-hour time interval
x_h1p0_bp_minus_cnt	29.3774	No	Count of diastolic pressure subtracted from systolic pressure for the first 1-hour time interval
x_h1p0_bp_minus_min	29.3774	No	Minimun of diastolic pressure subtracted from systolic pressure for the first 1-hour time interval
x_h1p0_bp_minus_max	29.3774	No	Maximum of diastolic pressure subtracted from systolic pressure for the first 1-hour time interval
x_h1p0_bp_minus_std	54.2153	No	Standard deviation of diastolic pressure subtracted from systolic pressure for the first 1-hour time interval
x_h1p0_bp_minus_q67q33	29.3774	No	+1sigma to -1sigma of diastolic pressure subtracted from systolic pressure for the first 1-hour time interval
x_h1p0_bp_minus_q84q16	29.3774	No	+2sigma to -2sigma of diastolic pressure subtracted from systolic pressure for the first 1-hour time interval
x_h1p0_bp_minus_q95q05	29.3774	No	+3sigma to -3sigma of diastolic pressure subtracted from systolic pressure for the first 1-hour time interval
x_h1p0_bp_map_mean	29.3774	No	Mean of Mean Arterial Pressure (MAP) for the first 1-hour time interval
x_h1p0_bp_map_cnt	29.3774	No	Count of Mean Arterial Pressure (MAP) for the first 1-hour time interval
x_h1p0_bp_map_min	29.3774	No	Minimun of Mean Arterial Pressure (MAP) for the first 1-hour time interval
x_h1p0_bp_map_max	29.3774	No	Maximum of Mean Arterial Pressure (MAP) for the first 1-hour time interval
x_h1p0_bp_map_std	54.2153	No	Standard deviation of Mean Arterial Pressure (MAP) for the first 1-hour time interval
x_h1p0_bp_map_q67q33	29.3774	No	+1sigma to -1sigma of Mean Arterial Pressure (MAP) for the first 1-hour time interval
x_h1p0_bp_map_q84q16	29.3774	No	+2sigma to -2sigma of Mean Arterial Pressure (MAP) for the first 1-hour time interval
x_h1p0_bp_map_q95q05	29.3774	No	+3sigma to -3sigma of Mean Arterial Pressure (MAP) for the first 1-hour time interval
x_h1m1_sys_mean	29.118	No	Mean of systolic pressure for the last 1-hour time interval
x_h1m1_sys_cnt	29.118	No	Count of systolic pressure for the last 1-hour time interval
x_h1m1_sys_min	29.118	No	Minimun of systolic pressure for the last 1-hour time interval
x_h1m1_sys_max	29.118	No	Maximum of systolic pressure for the last 1-hour time interval
x_h1m1_sys_std	54.6044	No	Standard deviation of systolic pressure for the last 1-hour time interval
x_h1m1_sys_q67q33	29.118	No	+1sigma to -1sigma of systolic pressure for the last 1-hour time interval
x_h1m1_sys_q84q16	29.118	No	+2sigma to -2sigma of systolic pressure for the last 1-hour time interval
x_h1m1_sys_q95q05	29.118	No	+3sigma to -3sigma of systolic pressure for the last 1-hour time interval
x_h1m1_dia_mean	29.118	No	Mean of diastolic pressure for the last 1-hour time interval
x_h1m1_dia_cnt	29.118	No	Count of diastolic pressure for the last 1-hour time interval
x_h1m1_dia_min	29.118	No	Minimun of diastolic pressure for the last 1-hour time interval
x_h1m1_dia_max	29.118	No	Maximum of diastolic pressure for the last 1-hour time interval
x_h1m1_dia_std	54.6044	No	Standard deviation of diastolic pressure for the last 1-hour time interval
x_h1m1_dia_q67q33	29.118	No	+1sigma to -1sigma of diastolic pressure for the last 1-hour time interval
x_h1m1_dia_q84q16	29.118	No	+2sigma to -2sigma of diastolic pressure for the last 1-hour time interval
x_h1m1_dia_q95q05	29.118	No	+3sigma to -3sigma of diastolic pressure for the last 1-hour time interval
x_h1m1_bp_divide_mean	29.118	No	Mean of systolic pressure divided by diastolic pressure for the last 1-hour time interval
x_h1m1_bp_divide_cnt	29.118	No	Count of systolic pressure divided by diastolic pressure for the last 1-hour time interval
x_h1m1_bp_divide_min	29.118	Yes	Minimun of systolic pressure divided by diastolic pressure for the last 1-hour time interval
x_h1m1_bp_divide_max	29.118	Yes	Maximum of systolic pressure divided by diastolic pressure for the last 1-hour time interval
x_h1m1_bp_divide_std	54.6044	No	Standard deviation of systolic pressure divided by diastolic pressure for the last 1-hour time interval
x_h1m1_bp_divide_q67q33	29.118	No	+1sigma to -1sigma of systolic pressure divided by diastolic pressure for the last 1-hour time interval
x_h1m1_bp_divide_q84q16	29.118	No	+2sigma to -2sigma of systolic pressure divided by diastolic pressure for the last 1-hour time interval
x_h1m1_bp_divide_q95q05	29.118	No	+3sigma to -3sigma of systolic pressure divided by diastolic pressure for the last 1-hour time interval
x_h1m1_bp_minus_mean	29.118	No	Mean of diastolic pressure subtracted from systolic pressure for the last 1-hour time interval
x_h1m1_bp_minus_cnt	29.118	No	Count of diastolic pressure subtracted from systolic pressure for the last 1-hour time interval
x_h1m1_bp_minus_min	29.118	No	Minimun of diastolic pressure subtracted from systolic pressure for the last 1-hour time interval
x_h1m1_bp_minus_max	29.118	No	Maximum of diastolic pressure subtracted from systolic pressure for the last 1-hour time interval
x_h1m1_bp_minus_std	54.6044	No	Standard deviation of diastolic pressure subtracted from systolic pressure for the last 1-hour time interval
x_h1m1_bp_minus_q67q33	29.118	No	+1sigma to -1sigma of diastolic pressure subtracted from systolic pressure for the last 1-hour time interval
x_h1m1_bp_minus_q84q16	29.118	No	+2sigma to -2sigma of diastolic pressure subtracted from systolic pressure for the last 1-hour time interval
x_h1m1_bp_minus_q95q05	29.118	No	+3sigma to -3sigma of diastolic pressure subtracted from systolic pressure for the last 1-hour time interval
x_h1m1_bp_map_mean	29.118	No	Mean of Mean Arterial Pressure (MAP) for the last 1-hour time interval
x_h1m1_bp_map_cnt	29.118	No	Count of Mean Arterial Pressure (MAP) for the last 1-hour time interval
x_h1m1_bp_map_min	29.118	No	Minimun of Mean Arterial Pressure (MAP) for the last 1-hour time interval
x_h1m1_bp_map_max	29.118	No	Maximum of Mean Arterial Pressure (MAP) for the last 1-hour time interval
x_h1m1_bp_map_std	54.6044	No	Standard deviation of Mean Arterial Pressure (MAP) for the last 1-hour time interval
x_h1m1_bp_map_q67q33	29.118	No	+1sigma to -1sigma of Mean Arterial Pressure (MAP) for the last 1-hour time interval
x_h1m1_bp_map_q84q16	29.118	No	+2sigma to -2sigma of Mean Arterial Pressure (MAP) for the last 1-hour time interval
x_h1m1_bp_map_q95q05	29.118	No	+3sigma to -3sigma of Mean Arterial Pressure (MAP) for the last 1-hour time interval
x_h2p0_sys_mean	21.7899	No	Mean of systolic pressure for the first 2-hour time interval
x_h2p0_sys_cnt	21.7899	No	Count of systolic pressure for the first 2-hour time interval
x_h2p0_sys_min	21.7899	No	Minimun of systolic pressure for the first 2-hour time interval
x_h2p0_sys_max	21.7899	No	Maximum of systolic pressure for the first 2-hour time interval
x_h2p0_sys_std	31.4527	No	Standard deviation of systolic pressure for the first 2-hour time interval
x_h2p0_sys_q67q33	21.7899	No	+1sigma to -1sigma of systolic pressure for the first 2-hour time interval
x_h2p0_sys_q84q16	21.7899	No	+2sigma to -2sigma of systolic pressure for the first 2-hour time interval
x_h2p0_sys_q95q05	21.7899	No	+3sigma to -3sigma of systolic pressure for the first 2-hour time interval
x_h2p0_sys_poly1slope	46.1738	No	Slope of linear regression of systolic pressure for the first 2-hour time interval
x_h2p0_dia_mean	21.7899	No	Mean of diastolic pressure for the first 2-hour time interval
x_h2p0_dia_cnt	21.7899	No	Count of diastolic pressure for the first 2-hour time interval
x_h2p0_dia_min	21.7899	No	Minimun of diastolic pressure for the first 2-hour time interval
x_h2p0_dia_max	21.7899	No	Maximum of diastolic pressure for the first 2-hour time interval
x_h2p0_dia_std	31.4527	No	Standard deviation of diastolic pressure for the first 2-hour time interval
x_h2p0_dia_q67q33	21.7899	No	+1sigma to -1sigma of diastolic pressure for the first 2-hour time interval
x_h2p0_dia_q84q16	21.7899	No	+2sigma to -2sigma of diastolic pressure for the first 2-hour time interval
x_h2p0_dia_q95q05	21.7899	No	+3sigma to -3sigma of diastolic pressure for the first 2-hour time interval
x_h2p0_dia_poly1slope	46.1738	No	Slope of linear regression of diastolic pressure for the first 2-hour time interval
x_h2p0_bp_divide_mean	21.7899	No	Mean of systolic pressure divided by diastolic pressure for the first 2-hour time interval
x_h2p0_bp_divide_cnt	21.7899	No	Count of systolic pressure divided by diastolic pressure for the first 2-hour time interval
x_h2p0_bp_divide_min	21.7899	No	Minimun of systolic pressure divided by diastolic pressure for the first 2-hour time interval
x_h2p0_bp_divide_max	21.7899	No	Maximum of systolic pressure divided by diastolic pressure for the first 2-hour time interval
x_h2p0_bp_divide_std	31.4527	No	Standard deviation of systolic pressure divided by diastolic pressure for the first 2-hour time interval
x_h2p0_bp_divide_q67q33	21.7899	No	+1sigma to -1sigma of systolic pressure divided by diastolic pressure for the first 2-hour time interval
x_h2p0_bp_divide_q84q16	21.7899	No	+2sigma to -2sigma of systolic pressure divided by diastolic pressure for the first 2-hour time interval
x_h2p0_bp_divide_q95q05	21.7899	No	+3sigma to -3sigma of systolic pressure divided by diastolic pressure for the first 2-hour time interval
x_h2p0_bp_divide_poly1slope	46.1738	No	Slope of linear regression of systolic pressure divided by diastolic pressure for the first 2-hour time interval
x_h2p0_bp_minus_mean	21.7899	No	Mean of diastolic pressure subtracted from systolic pressure for the first 2-hour time interval
x_h2p0_bp_minus_cnt	21.7899	No	Count of diastolic pressure subtracted from systolic pressure for the first 2-hour time interval
x_h2p0_bp_minus_min	21.7899	No	Minimun of diastolic pressure subtracted from systolic pressure for the first 2-hour time interval
x_h2p0_bp_minus_max	21.7899	No	Maximum of diastolic pressure subtracted from systolic pressure for the first 2-hour time interval
x_h2p0_bp_minus_std	31.4527	No	Standard deviation of diastolic pressure subtracted from systolic pressure for the first 2-hour time interval
x_h2p0_bp_minus_q67q33	21.7899	No	+1sigma to -1sigma of diastolic pressure subtracted from systolic pressure for the first 2-hour time interval
x_h2p0_bp_minus_q84q16	21.7899	No	+2sigma to -2sigma of diastolic pressure subtracted from systolic pressure for the first 2-hour time interval
x_h2p0_bp_minus_q95q05	21.7899	No	+3sigma to -3sigma of diastolic pressure subtracted from systolic pressure for the first 2-hour time interval
x_h2p0_bp_minus_poly1slope	46.1738	No	Slope of linear regression of diastolic pressure subtracted from systolic pressure for the first 2-hour time interval
x_h2p0_bp_map_mean	21.7899	No	Mean of Mean Arterial Pressure (MAP) for the first 2-hour time interval
x_h2p0_bp_map_cnt	21.7899	No	Count of Mean Arterial Pressure (MAP) for the first 2-hour time interval
x_h2p0_bp_map_min	21.7899	No	Minimun of Mean Arterial Pressure (MAP) for the first 2-hour time interval
x_h2p0_bp_map_max	21.7899	No	Maximum of Mean Arterial Pressure (MAP) for the first 2-hour time interval
x_h2p0_bp_map_std	31.4527	No	Standard deviation of Mean Arterial Pressure (MAP) for the first 2-hour time interval
x_h2p0_bp_map_q67q33	21.7899	No	+1sigma to -1sigma of Mean Arterial Pressure (MAP) for the first 2-hour time interval
x_h2p0_bp_map_q84q16	21.7899	No	+2sigma to -2sigma of Mean Arterial Pressure (MAP) for the first 2-hour time interval
x_h2p0_bp_map_q95q05	21.7899	No	+3sigma to -3sigma of Mean Arterial Pressure (MAP) for the first 2-hour time interval
x_h2p0_bp_map_poly1slope	46.1738	No	Slope of linear regression of Mean Arterial Pressure (MAP) for the first 2-hour time interval
x_h2p1_sys_mean	21.2062	No	Mean of systolic pressure for the second 2-hour time interval
x_h2p1_sys_cnt	21.2062	No	Count of systolic pressure for the second 2-hour time interval
x_h2p1_sys_min	21.2062	No	Minimun of systolic pressure for the second 2-hour time interval
x_h2p1_sys_max	21.2062	No	Maximum of systolic pressure for the second 2-hour time interval
x_h2p1_sys_std	31.323	No	Standard deviation of systolic pressure for the second 2-hour time interval
x_h2p1_sys_q67q33	21.2062	No	+1sigma to -1sigma of systolic pressure for the second 2-hour time interval
x_h2p1_sys_q84q16	21.2062	No	+2sigma to -2sigma of systolic pressure for the second 2-hour time interval
x_h2p1_sys_q95q05	21.2062	No	+3sigma to -3sigma of systolic pressure for the second 2-hour time interval
x_h2p1_sys_poly1slope	45.7198	No	Slope of linear regression of systolic pressure for the second 2-hour time interval
x_h2p1_dia_mean	21.2062	No	Mean of diastolic pressure for the second 2-hour time interval
x_h2p1_dia_cnt	21.2062	No	Count of diastolic pressure for the second 2-hour time interval
x_h2p1_dia_min	21.2062	No	Minimun of diastolic pressure for the second 2-hour time interval
x_h2p1_dia_max	21.2062	No	Maximum of diastolic pressure for the second 2-hour time interval
x_h2p1_dia_std	31.323	No	Standard deviation of diastolic pressure for the second 2-hour time interval
x_h2p1_dia_q67q33	21.2062	No	+1sigma to -1sigma of diastolic pressure for the second 2-hour time interval
x_h2p1_dia_q84q16	21.2062	No	+2sigma to -2sigma of diastolic pressure for the second 2-hour time interval
x_h2p1_dia_q95q05	21.2062	No	+3sigma to -3sigma of diastolic pressure for the second 2-hour time interval
x_h2p1_dia_poly1slope	45.7198	No	Slope of linear regression of diastolic pressure for the second 2-hour time interval
x_h2p1_bp_divide_mean	21.2062	No	Mean of systolic pressure divided by diastolic pressure for the second 2-hour time interval
x_h2p1_bp_divide_cnt	21.2062	No	Count of systolic pressure divided by diastolic pressure for the second 2-hour time interval
x_h2p1_bp_divide_min	21.2062	No	Minimun of systolic pressure divided by diastolic pressure for the second 2-hour time interval
x_h2p1_bp_divide_max	21.2062	No	Maximum of systolic pressure divided by diastolic pressure for the second 2-hour time interval
x_h2p1_bp_divide_std	31.323	No	Standard deviation of systolic pressure divided by diastolic pressure for the second 2-hour time interval
x_h2p1_bp_divide_q67q33	21.2062	No	+1sigma to -1sigma of systolic pressure divided by diastolic pressure for the second 2-hour time interval
x_h2p1_bp_divide_q84q16	21.2062	No	+2sigma to -2sigma of systolic pressure divided by diastolic pressure for the second 2-hour time interval
x_h2p1_bp_divide_q95q05	21.2062	No	+3sigma to -3sigma of systolic pressure divided by diastolic pressure for the second 2-hour time interval
x_h2p1_bp_divide_poly1slope	45.7198	No	Slope of linear regression of systolic pressure divided by diastolic pressure for the second 2-hour time interval
x_h2p1_bp_minus_mean	21.2062	No	Mean of diastolic pressure subtracted from systolic pressure for the second 2-hour time interval
x_h2p1_bp_minus_cnt	21.2062	No	Count of diastolic pressure subtracted from systolic pressure for the second 2-hour time interval
x_h2p1_bp_minus_min	21.2062	No	Minimun of diastolic pressure subtracted from systolic pressure for the second 2-hour time interval
x_h2p1_bp_minus_max	21.2062	No	Maximum of diastolic pressure subtracted from systolic pressure for the second 2-hour time interval
x_h2p1_bp_minus_std	31.323	No	Standard deviation of diastolic pressure subtracted from systolic pressure for the second 2-hour time interval
x_h2p1_bp_minus_q67q33	21.2062	No	+1sigma to -1sigma of diastolic pressure subtracted from systolic pressure for the second 2-hour time interval
x_h2p1_bp_minus_q84q16	21.2062	No	+2sigma to -2sigma of diastolic pressure subtracted from systolic pressure for the second 2-hour time interval
x_h2p1_bp_minus_q95q05	21.2062	No	+3sigma to -3sigma of diastolic pressure subtracted from systolic pressure for the second 2-hour time interval
x_h2p1_bp_minus_poly1slope	45.7198	No	Slope of linear regression of diastolic pressure subtracted from systolic pressure for the second 2-hour time interval
x_h2p1_bp_map_mean	21.2062	No	Mean of Mean Arterial Pressure (MAP) for the second 2-hour time interval
x_h2p1_bp_map_cnt	21.2062	No	Count of Mean Arterial Pressure (MAP) for the second 2-hour time interval
x_h2p1_bp_map_min	21.2062	No	Minimun of Mean Arterial Pressure (MAP) for the second 2-hour time interval
x_h2p1_bp_map_max	21.2062	No	Maximum of Mean Arterial Pressure (MAP) for the second 2-hour time interval
x_h2p1_bp_map_std	31.323	No	Standard deviation of Mean Arterial Pressure (MAP) for the second 2-hour time interval
x_h2p1_bp_map_q67q33	21.2062	No	+1sigma to -1sigma of Mean Arterial Pressure (MAP) for the second 2-hour time interval
x_h2p1_bp_map_q84q16	21.2062	No	+2sigma to -2sigma of Mean Arterial Pressure (MAP) for the second 2-hour time interval
x_h2p1_bp_map_q95q05	21.2062	No	+3sigma to -3sigma of Mean Arterial Pressure (MAP) for the second 2-hour time interval
x_h2p1_bp_map_poly1slope	45.7198	No	Slope of linear regression of Mean Arterial Pressure (MAP) for the second 2-hour time interval
x_h2m1_sys_mean	21.6602	No	Mean of systolic pressure for the last 2-hour time interval
x_h2m1_sys_cnt	21.6602	No	Count of systolic pressure for the last 2-hour time interval
x_h2m1_sys_min	21.6602	No	Minimun of systolic pressure for the last 2-hour time interval
x_h2m1_sys_max	21.6602	No	Maximum of systolic pressure for the last 2-hour time interval
x_h2m1_sys_std	30.1556	No	Standard deviation of systolic pressure for the last 2-hour time interval
x_h2m1_sys_q67q33	21.6602	No	+1sigma to -1sigma of systolic pressure for the last 2-hour time interval
x_h2m1_sys_q84q16	21.6602	No	+2sigma to -2sigma of systolic pressure for the last 2-hour time interval
x_h2m1_sys_q95q05	21.6602	No	+3sigma to -3sigma of systolic pressure for the last 2-hour time interval
x_h2m1_sys_poly1slope	45.0065	No	Slope of linear regression of systolic pressure for the last 2-hour time interval
x_h2m1_dia_mean	21.6602	No	Mean of diastolic pressure for the last 2-hour time interval
x_h2m1_dia_cnt	21.6602	No	Count of diastolic pressure for the last 2-hour time interval
x_h2m1_dia_min	21.6602	No	Minimun of diastolic pressure for the last 2-hour time interval
x_h2m1_dia_max	21.6602	No	Maximum of diastolic pressure for the last 2-hour time interval
x_h2m1_dia_std	30.1556	No	Standard deviation of diastolic pressure for the last 2-hour time interval
x_h2m1_dia_q67q33	21.6602	No	+1sigma to -1sigma of diastolic pressure for the last 2-hour time interval
x_h2m1_dia_q84q16	21.6602	No	+2sigma to -2sigma of diastolic pressure for the last 2-hour time interval
x_h2m1_dia_q95q05	21.6602	No	+3sigma to -3sigma of diastolic pressure for the last 2-hour time interval
x_h2m1_dia_poly1slope	45.0065	No	Slope of linear regression of diastolic pressure for the last 2-hour time interval
x_h2m1_bp_divide_mean	21.6602	No	Mean of systolic pressure divided by diastolic pressure for the last 2-hour time interval
x_h2m1_bp_divide_cnt	21.6602	No	Count of systolic pressure divided by diastolic pressure for the last 2-hour time interval
x_h2m1_bp_divide_min	21.6602	No	Minimun of systolic pressure divided by diastolic pressure for the last 2-hour time interval
x_h2m1_bp_divide_max	21.6602	No	Maximum of systolic pressure divided by diastolic pressure for the last 2-hour time interval
x_h2m1_bp_divide_std	30.1556	No	Standard deviation of systolic pressure divided by diastolic pressure for the last 2-hour time interval
x_h2m1_bp_divide_q67q33	21.6602	No	+1sigma to -1sigma of systolic pressure divided by diastolic pressure for the last 2-hour time interval
x_h2m1_bp_divide_q84q16	21.6602	No	+2sigma to -2sigma of systolic pressure divided by diastolic pressure for the last 2-hour time interval
x_h2m1_bp_divide_q95q05	21.6602	No	+3sigma to -3sigma of systolic pressure divided by diastolic pressure for the last 2-hour time interval
x_h2m1_bp_divide_poly1slope	45.0065	No	Slope of linear regression of systolic pressure divided by diastolic pressure for the last 2-hour time interval
x_h2m1_bp_minus_mean	21.6602	No	Mean of diastolic pressure subtracted from systolic pressure for the last 2-hour time interval
x_h2m1_bp_minus_cnt	21.6602	No	Count of diastolic pressure subtracted from systolic pressure for the last 2-hour time interval
x_h2m1_bp_minus_min	21.6602	No	Minimun of diastolic pressure subtracted from systolic pressure for the last 2-hour time interval
x_h2m1_bp_minus_max	21.6602	No	Maximum of diastolic pressure subtracted from systolic pressure for the last 2-hour time interval
x_h2m1_bp_minus_std	30.1556	No	Standard deviation of diastolic pressure subtracted from systolic pressure for the last 2-hour time interval
x_h2m1_bp_minus_q67q33	21.6602	No	+1sigma to -1sigma of diastolic pressure subtracted from systolic pressure for the last 2-hour time interval
x_h2m1_bp_minus_q84q16	21.6602	No	+2sigma to -2sigma of diastolic pressure subtracted from systolic pressure for the last 2-hour time interval
x_h2m1_bp_minus_q95q05	21.6602	No	+3sigma to -3sigma of diastolic pressure subtracted from systolic pressure for the last 2-hour time interval
x_h2m1_bp_minus_poly1slope	45.0065	No	Slope of linear regression of diastolic pressure subtracted from systolic pressure for the last 2-hour time interval
x_h2m1_bp_map_mean	21.6602	No	Mean of Mean Arterial Pressure (MAP) for the last 2-hour time interval
x_h2m1_bp_map_cnt	21.6602	No	Count of Mean Arterial Pressure (MAP) for the last 2-hour time interval
x_h2m1_bp_map_min	21.6602	No	Minimun of Mean Arterial Pressure (MAP) for the last 2-hour time interval
x_h2m1_bp_map_max	21.6602	No	Maximum of Mean Arterial Pressure (MAP) for the last 2-hour time interval
x_h2m1_bp_map_std	30.1556	No	Standard deviation of Mean Arterial Pressure (MAP) for the last 2-hour time interval
x_h2m1_bp_map_q67q33	21.6602	No	+1sigma to -1sigma of Mean Arterial Pressure (MAP) for the last 2-hour time interval
x_h2m1_bp_map_q84q16	21.6602	No	+2sigma to -2sigma of Mean Arterial Pressure (MAP) for the last 2-hour time interval
x_h2m1_bp_map_q95q05	21.6602	No	+3sigma to -3sigma of Mean Arterial Pressure (MAP) for the last 2-hour time interval
x_h2m1_bp_map_poly1slope	45.0065	No	Slope of linear regression of Mean Arterial Pressure (MAP) for the last 2-hour time interval
x_h2m2_sys_mean	22.7626	No	Mean of systolic pressure for the second to last 2-hour time interval
x_h2m2_sys_cnt	22.7626	No	Count of systolic pressure for the second to last 2-hour time interval
x_h2m2_sys_min	22.7626	No	Minimun of systolic pressure for the second to last 2-hour time interval
x_h2m2_sys_max	22.7626	No	Maximum of systolic pressure for the second to last 2-hour time interval
x_h2m2_sys_std	33.0739	No	Standard deviation of systolic pressure for the second to last 2-hour time interval
x_h2m2_sys_q67q33	22.7626	No	+1sigma to -1sigma of systolic pressure for the second to last 2-hour time interval
x_h2m2_sys_q84q16	22.7626	No	+2sigma to -2sigma of systolic pressure for the second to last 2-hour time interval
x_h2m2_sys_q95q05	22.7626	No	+3sigma to -3sigma of systolic pressure for the second to last 2-hour time interval
x_h2m2_sys_poly1slope	48.4436	No	Slope of linear regression of systolic pressure for the second to last 2-hour time interval
x_h2m2_dia_mean	22.7626	No	Mean of diastolic pressure for the second to last 2-hour time interval
x_h2m2_dia_cnt	22.7626	No	Count of diastolic pressure for the second to last 2-hour time interval
x_h2m2_dia_min	22.7626	No	Minimun of diastolic pressure for the second to last 2-hour time interval
x_h2m2_dia_max	22.7626	No	Maximum of diastolic pressure for the second to last 2-hour time interval
x_h2m2_dia_std	33.0739	No	Standard deviation of diastolic pressure for the second to last 2-hour time interval
x_h2m2_dia_q67q33	22.7626	No	+1sigma to -1sigma of diastolic pressure for the second to last 2-hour time interval
x_h2m2_dia_q84q16	22.7626	No	+2sigma to -2sigma of diastolic pressure for the second to last 2-hour time interval
x_h2m2_dia_q95q05	22.7626	No	+3sigma to -3sigma of diastolic pressure for the second to last 2-hour time interval
x_h2m2_dia_poly1slope	48.4436	No	Slope of linear regression of diastolic pressure for the second to last 2-hour time interval
x_h2m2_bp_divide_mean	22.7626	No	Mean of systolic pressure divided by diastolic pressure for the second to last 2-hour time interval
x_h2m2_bp_divide_cnt	22.7626	No	Count of systolic pressure divided by diastolic pressure for the second to last 2-hour time interval
x_h2m2_bp_divide_min	22.7626	No	Minimun of systolic pressure divided by diastolic pressure for the second to last 2-hour time interval
x_h2m2_bp_divide_max	22.7626	No	Maximum of systolic pressure divided by diastolic pressure for the second to last 2-hour time interval
x_h2m2_bp_divide_std	33.0739	No	Standard deviation of systolic pressure divided by diastolic pressure for the second to last 2-hour time interval
x_h2m2_bp_divide_q67q33	22.7626	No	+1sigma to -1sigma of systolic pressure divided by diastolic pressure for the second to last 2-hour time interval
x_h2m2_bp_divide_q84q16	22.7626	No	+2sigma to -2sigma of systolic pressure divided by diastolic pressure for the second to last 2-hour time interval
x_h2m2_bp_divide_q95q05	22.7626	No	+3sigma to -3sigma of systolic pressure divided by diastolic pressure for the second to last 2-hour time interval
x_h2m2_bp_divide_poly1slope	48.4436	No	Slope of linear regression of systolic pressure divided by diastolic pressure for the second to last 2-hour time interval
x_h2m2_bp_minus_mean	22.7626	No	Mean of diastolic pressure subtracted from systolic pressure for the second to last 2-hour time interval
x_h2m2_bp_minus_cnt	22.7626	No	Count of diastolic pressure subtracted from systolic pressure for the second to last 2-hour time interval
x_h2m2_bp_minus_min	22.7626	No	Minimun of diastolic pressure subtracted from systolic pressure for the second to last 2-hour time interval
x_h2m2_bp_minus_max	22.7626	No	Maximum of diastolic pressure subtracted from systolic pressure for the second to last 2-hour time interval
x_h2m2_bp_minus_std	33.0739	No	Standard deviation of diastolic pressure subtracted from systolic pressure for the second to last 2-hour time interval
x_h2m2_bp_minus_q67q33	22.7626	No	+1sigma to -1sigma of diastolic pressure subtracted from systolic pressure for the second to last 2-hour time interval
x_h2m2_bp_minus_q84q16	22.7626	No	+2sigma to -2sigma of diastolic pressure subtracted from systolic pressure for the second to last 2-hour time interval
x_h2m2_bp_minus_q95q05	22.7626	No	+3sigma to -3sigma of diastolic pressure subtracted from systolic pressure for the second to last 2-hour time interval
x_h2m2_bp_minus_poly1slope	48.4436	No	Slope of linear regression of diastolic pressure subtracted from systolic pressure for the second to last 2-hour time interval
x_h2m2_bp_map_mean	22.7626	No	Mean of Mean Arterial Pressure (MAP) for the second to last 2-hour time interval
x_h2m2_bp_map_cnt	22.7626	No	Count of Mean Arterial Pressure (MAP) for the second to last 2-hour time interval
x_h2m2_bp_map_min	22.7626	No	Minimun of Mean Arterial Pressure (MAP) for the second to last 2-hour time interval
x_h2m2_bp_map_max	22.7626	No	Maximum of Mean Arterial Pressure (MAP) for the second to last 2-hour time interval
x_h2m2_bp_map_std	33.0739	No	Standard deviation of Mean Arterial Pressure (MAP) for the second to last 2-hour time interval
x_h2m2_bp_map_q67q33	22.7626	No	+1sigma to -1sigma of Mean Arterial Pressure (MAP) for the second to last 2-hour time interval
x_h2m2_bp_map_q84q16	22.7626	No	+2sigma to -2sigma of Mean Arterial Pressure (MAP) for the second to last 2-hour time interval
x_h2m2_bp_map_q95q05	22.7626	No	+3sigma to -3sigma of Mean Arterial Pressure (MAP) for the second to last 2-hour time interval
x_h2m2_bp_map_poly1slope	48.4436	No	Slope of linear regression of Mean Arterial Pressure (MAP) for the second to last 2-hour time interval
x_h4p0_sys_mean	20.2983	No	Mean of systolic pressure for the first 4-hour time interval
x_h4p0_sys_cnt	20.2983	No	Count of systolic pressure for the first 4-hour time interval
x_h4p0_sys_min	20.2983	No	Minimun of systolic pressure for the first 4-hour time interval
x_h4p0_sys_max	20.2983	No	Maximum of systolic pressure for the first 4-hour time interval
x_h4p0_sys_std	25.7458	No	Standard deviation of systolic pressure for the first 4-hour time interval
x_h4p0_sys_q67q33	20.2983	No	+1sigma to -1sigma of systolic pressure for the first 4-hour time interval
x_h4p0_sys_q84q16	20.2983	No	+2sigma to -2sigma of systolic pressure for the first 4-hour time interval
x_h4p0_sys_q95q05	20.2983	No	+3sigma to -3sigma of systolic pressure for the first 4-hour time interval
x_h4p0_sys_poly1slope	35.668	Yes	Slope of linear regression of systolic pressure for the first 4-hour time interval
x_h4p0_dia_mean	20.2983	No	Mean of diastolic pressure for the first 4-hour time interval
x_h4p0_dia_cnt	20.2983	No	Count of diastolic pressure for the first 4-hour time interval
x_h4p0_dia_min	20.2983	No	Minimun of diastolic pressure for the first 4-hour time interval
x_h4p0_dia_max	20.2983	No	Maximum of diastolic pressure for the first 4-hour time interval
x_h4p0_dia_std	25.7458	No	Standard deviation of diastolic pressure for the first 4-hour time interval
x_h4p0_dia_q67q33	20.2983	No	+1sigma to -1sigma of diastolic pressure for the first 4-hour time interval
x_h4p0_dia_q84q16	20.2983	No	+2sigma to -2sigma of diastolic pressure for the first 4-hour time interval
x_h4p0_dia_q95q05	20.2983	No	+3sigma to -3sigma of diastolic pressure for the first 4-hour time interval
x_h4p0_dia_poly1slope	35.668	No	Slope of linear regression of diastolic pressure for the first 4-hour time interval
x_h4p0_bp_divide_mean	20.2983	No	Mean of systolic pressure divided by diastolic pressure for the first 4-hour time interval
x_h4p0_bp_divide_cnt	20.2983	No	Count of systolic pressure divided by diastolic pressure for the first 4-hour time interval
x_h4p0_bp_divide_min	20.2983	Yes	Minimun of systolic pressure divided by diastolic pressure for the first 4-hour time interval
x_h4p0_bp_divide_max	20.2983	No	Maximum of systolic pressure divided by diastolic pressure for the first 4-hour time interval
x_h4p0_bp_divide_std	25.7458	No	Standard deviation of systolic pressure divided by diastolic pressure for the first 4-hour time interval
x_h4p0_bp_divide_q67q33	20.2983	No	+1sigma to -1sigma of systolic pressure divided by diastolic pressure for the first 4-hour time interval
x_h4p0_bp_divide_q84q16	20.2983	No	+2sigma to -2sigma of systolic pressure divided by diastolic pressure for the first 4-hour time interval
x_h4p0_bp_divide_q95q05	20.2983	No	+3sigma to -3sigma of systolic pressure divided by diastolic pressure for the first 4-hour time interval
x_h4p0_bp_divide_poly1slope	35.668	Yes	Slope of linear regression of systolic pressure divided by diastolic pressure for the first 4-hour time interval
x_h4p0_bp_minus_mean	20.2983	No	Mean of diastolic pressure subtracted from systolic pressure for the first 4-hour time interval
x_h4p0_bp_minus_cnt	20.2983	No	Count of diastolic pressure subtracted from systolic pressure for the first 4-hour time interval
x_h4p0_bp_minus_min	20.2983	No	Minimun of diastolic pressure subtracted from systolic pressure for the first 4-hour time interval
x_h4p0_bp_minus_max	20.2983	No	Maximum of diastolic pressure subtracted from systolic pressure for the first 4-hour time interval
x_h4p0_bp_minus_std	25.7458	No	Standard deviation of diastolic pressure subtracted from systolic pressure for the first 4-hour time interval
x_h4p0_bp_minus_q67q33	20.2983	No	+1sigma to -1sigma of diastolic pressure subtracted from systolic pressure for the first 4-hour time interval
x_h4p0_bp_minus_q84q16	20.2983	No	+2sigma to -2sigma of diastolic pressure subtracted from systolic pressure for the first 4-hour time interval
x_h4p0_bp_minus_q95q05	20.2983	No	+3sigma to -3sigma of diastolic pressure subtracted from systolic pressure for the first 4-hour time interval
x_h4p0_bp_minus_poly1slope	35.668	No	Slope of linear regression of diastolic pressure subtracted from systolic pressure for the first 4-hour time interval
x_h4p0_bp_map_mean	20.2983	No	Mean of Mean Arterial Pressure (MAP) for the first 4-hour time interval
x_h4p0_bp_map_cnt	20.2983	No	Count of Mean Arterial Pressure (MAP) for the first 4-hour time interval
x_h4p0_bp_map_min	20.2983	No	Minimun of Mean Arterial Pressure (MAP) for the first 4-hour time interval
x_h4p0_bp_map_max	20.2983	No	Maximum of Mean Arterial Pressure (MAP) for the first 4-hour time interval
x_h4p0_bp_map_std	25.7458	No	Standard deviation of Mean Arterial Pressure (MAP) for the first 4-hour time interval
x_h4p0_bp_map_q67q33	20.2983	No	+1sigma to -1sigma of Mean Arterial Pressure (MAP) for the first 4-hour time interval
x_h4p0_bp_map_q84q16	20.2983	No	+2sigma to -2sigma of Mean Arterial Pressure (MAP) for the first 4-hour time interval
x_h4p0_bp_map_q95q05	20.2983	No	+3sigma to -3sigma of Mean Arterial Pressure (MAP) for the first 4-hour time interval
x_h4p0_bp_map_poly1slope	35.668	No	Slope of linear regression of Mean Arterial Pressure (MAP) for the first 4-hour time interval
x_h4m1_sys_mean	20.2983	No	Mean of systolic pressure for the last 4-hour time interval
x_h4m1_sys_cnt	20.2983	No	Count of systolic pressure for the last 4-hour time interval
x_h4m1_sys_min	20.2983	No	Minimun of systolic pressure for the last 4-hour time interval
x_h4m1_sys_max	20.2983	No	Maximum of systolic pressure for the last 4-hour time interval
x_h4m1_sys_std	25.8755	No	Standard deviation of systolic pressure for the last 4-hour time interval
x_h4m1_sys_q67q33	20.2983	No	+1sigma to -1sigma of systolic pressure for the last 4-hour time interval
x_h4m1_sys_q84q16	20.2983	No	+2sigma to -2sigma of systolic pressure for the last 4-hour time interval
x_h4m1_sys_q95q05	20.2983	No	+3sigma to -3sigma of systolic pressure for the last 4-hour time interval
x_h4m1_sys_poly1slope	37.0298	No	Slope of linear regression of systolic pressure for the last 4-hour time interval
x_h4m1_dia_mean	20.2983	No	Mean of diastolic pressure for the last 4-hour time interval
x_h4m1_dia_cnt	20.2983	No	Count of diastolic pressure for the last 4-hour time interval
x_h4m1_dia_min	20.2983	No	Minimun of diastolic pressure for the last 4-hour time interval
x_h4m1_dia_max	20.2983	No	Maximum of diastolic pressure for the last 4-hour time interval
x_h4m1_dia_std	25.8755	No	Standard deviation of diastolic pressure for the last 4-hour time interval
x_h4m1_dia_q67q33	20.2983	No	+1sigma to -1sigma of diastolic pressure for the last 4-hour time interval
x_h4m1_dia_q84q16	20.2983	No	+2sigma to -2sigma of diastolic pressure for the last 4-hour time interval
x_h4m1_dia_q95q05	20.2983	No	+3sigma to -3sigma of diastolic pressure for the last 4-hour time interval
x_h4m1_dia_poly1slope	37.0298	No	Slope of linear regression of diastolic pressure for the last 4-hour time interval
x_h4m1_bp_divide_mean	20.2983	No	Mean of systolic pressure divided by diastolic pressure for the last 4-hour time interval
x_h4m1_bp_divide_cnt	20.2983	No	Count of systolic pressure divided by diastolic pressure for the last 4-hour time interval
x_h4m1_bp_divide_min	20.2983	Yes	Minimun of systolic pressure divided by diastolic pressure for the last 4-hour time interval
x_h4m1_bp_divide_max	20.2983	No	Maximum of systolic pressure divided by diastolic pressure for the last 4-hour time interval
x_h4m1_bp_divide_std	25.8755	No	Standard deviation of systolic pressure divided by diastolic pressure for the last 4-hour time interval
x_h4m1_bp_divide_q67q33	20.2983	No	+1sigma to -1sigma of systolic pressure divided by diastolic pressure for the last 4-hour time interval
x_h4m1_bp_divide_q84q16	20.2983	No	+2sigma to -2sigma of systolic pressure divided by diastolic pressure for the last 4-hour time interval
x_h4m1_bp_divide_q95q05	20.2983	No	+3sigma to -3sigma of systolic pressure divided by diastolic pressure for the last 4-hour time interval
x_h4m1_bp_divide_poly1slope	37.0298	No	Slope of linear regression of systolic pressure divided by diastolic pressure for the last 4-hour time interval
x_h4m1_bp_minus_mean	20.2983	No	Mean of diastolic pressure subtracted from systolic pressure for the last 4-hour time interval
x_h4m1_bp_minus_cnt	20.2983	No	Count of diastolic pressure subtracted from systolic pressure for the last 4-hour time interval
x_h4m1_bp_minus_min	20.2983	No	Minimun of diastolic pressure subtracted from systolic pressure for the last 4-hour time interval
x_h4m1_bp_minus_max	20.2983	No	Maximum of diastolic pressure subtracted from systolic pressure for the last 4-hour time interval
x_h4m1_bp_minus_std	25.8755	No	Standard deviation of diastolic pressure subtracted from systolic pressure for the last 4-hour time interval
x_h4m1_bp_minus_q67q33	20.2983	No	+1sigma to -1sigma of diastolic pressure subtracted from systolic pressure for the last 4-hour time interval
x_h4m1_bp_minus_q84q16	20.2983	No	+2sigma to -2sigma of diastolic pressure subtracted from systolic pressure for the last 4-hour time interval
x_h4m1_bp_minus_q95q05	20.2983	No	+3sigma to -3sigma of diastolic pressure subtracted from systolic pressure for the last 4-hour time interval
x_h4m1_bp_minus_poly1slope	37.0298	No	Slope of linear regression of diastolic pressure subtracted from systolic pressure for the last 4-hour time interval
x_h4m1_bp_map_mean	20.2983	No	Mean of Mean Arterial Pressure (MAP) for the last 4-hour time interval
x_h4m1_bp_map_cnt	20.2983	No	Count of Mean Arterial Pressure (MAP) for the last 4-hour time interval
x_h4m1_bp_map_min	20.2983	No	Minimun of Mean Arterial Pressure (MAP) for the last 4-hour time interval
x_h4m1_bp_map_max	20.2983	No	Maximum of Mean Arterial Pressure (MAP) for the last 4-hour time interval
x_h4m1_bp_map_std	25.8755	No	Standard deviation of Mean Arterial Pressure (MAP) for the last 4-hour time interval
x_h4m1_bp_map_q67q33	20.2983	No	+1sigma to -1sigma of Mean Arterial Pressure (MAP) for the last 4-hour time interval
x_h4m1_bp_map_q84q16	20.2983	No	+2sigma to -2sigma of Mean Arterial Pressure (MAP) for the last 4-hour time interval
x_h4m1_bp_map_q95q05	20.2983	No	+3sigma to -3sigma of Mean Arterial Pressure (MAP) for the last 4-hour time interval
x_h4m1_bp_map_poly1slope	37.0298	No	Slope of linear regression of Mean Arterial Pressure (MAP) for the last 4-hour time interval
x_h8p0_sys_mean	18.4176	No	Mean of systolic pressure for the first 8-hour time interval
x_h8p0_sys_cnt	18.4176	No	Count of systolic pressure for the first 8-hour time interval
x_h8p0_sys_min	18.4176	No	Minimun of systolic pressure for the first 8-hour time interval
x_h8p0_sys_max	18.4176	No	Maximum of systolic pressure for the first 8-hour time interval
x_h8p0_sys_std	18.7419	No	Standard deviation of systolic pressure for the first 8-hour time interval
x_h8p0_sys_q67q33	18.4176	No	+1sigma to -1sigma of systolic pressure for the first 8-hour time interval
x_h8p0_sys_q84q16	18.4176	No	+2sigma to -2sigma of systolic pressure for the first 8-hour time interval
x_h8p0_sys_q95q05	18.4176	No	+3sigma to -3sigma of systolic pressure for the first 8-hour time interval
x_h8p0_sys_poly1slope	19.5201	No	Slope of linear regression of systolic pressure for the first 8-hour time interval
x_h8p0_dia_mean	18.4176	No	Mean of diastolic pressure for the first 8-hour time interval
x_h8p0_dia_cnt	18.4176	No	Count of diastolic pressure for the first 8-hour time interval
x_h8p0_dia_min	18.4176	No	Minimun of diastolic pressure for the first 8-hour time interval
x_h8p0_dia_max	18.4176	No	Maximum of diastolic pressure for the first 8-hour time interval
x_h8p0_dia_std	18.7419	No	Standard deviation of diastolic pressure for the first 8-hour time interval
x_h8p0_dia_q67q33	18.4176	No	+1sigma to -1sigma of diastolic pressure for the first 8-hour time interval
x_h8p0_dia_q84q16	18.4176	No	+2sigma to -2sigma of diastolic pressure for the first 8-hour time interval
x_h8p0_dia_q95q05	18.4176	No	+3sigma to -3sigma of diastolic pressure for the first 8-hour time interval
x_h8p0_dia_poly1slope	19.5201	No	Slope of linear regression of diastolic pressure for the first 8-hour time interval
x_h8p0_bp_divide_mean	18.4176	No	Mean of systolic pressure divided by diastolic pressure for the first 8-hour time interval
x_h8p0_bp_divide_cnt	18.4176	No	Count of systolic pressure divided by diastolic pressure for the first 8-hour time interval
x_h8p0_bp_divide_min	18.4176	No	Minimun of systolic pressure divided by diastolic pressure for the first 8-hour time interval
x_h8p0_bp_divide_max	18.4176	No	Maximum of systolic pressure divided by diastolic pressure for the first 8-hour time interval
x_h8p0_bp_divide_std	18.7419	No	Standard deviation of systolic pressure divided by diastolic pressure for the first 8-hour time interval
x_h8p0_bp_divide_q67q33	18.4176	No	+1sigma to -1sigma of systolic pressure divided by diastolic pressure for the first 8-hour time interval
x_h8p0_bp_divide_q84q16	18.4176	No	+2sigma to -2sigma of systolic pressure divided by diastolic pressure for the first 8-hour time interval
x_h8p0_bp_divide_q95q05	18.4176	No	+3sigma to -3sigma of systolic pressure divided by diastolic pressure for the first 8-hour time interval
x_h8p0_bp_divide_poly1slope	19.5201	No	Slope of linear regression of systolic pressure divided by diastolic pressure for the first 8-hour time interval
x_h8p0_bp_minus_mean	18.4176	No	Mean of diastolic pressure subtracted from systolic pressure for the first 8-hour time interval
x_h8p0_bp_minus_cnt	18.4176	No	Count of diastolic pressure subtracted from systolic pressure for the first 8-hour time interval
x_h8p0_bp_minus_min	18.4176	No	Minimun of diastolic pressure subtracted from systolic pressure for the first 8-hour time interval
x_h8p0_bp_minus_max	18.4176	No	Maximum of diastolic pressure subtracted from systolic pressure for the first 8-hour time interval
x_h8p0_bp_minus_std	18.7419	No	Standard deviation of diastolic pressure subtracted from systolic pressure for the first 8-hour time interval
x_h8p0_bp_minus_q67q33	18.4176	No	+1sigma to -1sigma of diastolic pressure subtracted from systolic pressure for the first 8-hour time interval
x_h8p0_bp_minus_q84q16	18.4176	No	+2sigma to -2sigma of diastolic pressure subtracted from systolic pressure for the first 8-hour time interval
x_h8p0_bp_minus_q95q05	18.4176	No	+3sigma to -3sigma of diastolic pressure subtracted from systolic pressure for the first 8-hour time interval
x_h8p0_bp_minus_poly1slope	19.5201	No	Slope of linear regression of diastolic pressure subtracted from systolic pressure for the first 8-hour time interval
x_h8p0_bp_map_mean	18.4176	No	Mean of Mean Arterial Pressure (MAP) for the first 8-hour time interval
x_h8p0_bp_map_cnt	18.4176	No	Count of Mean Arterial Pressure (MAP) for the first 8-hour time interval
x_h8p0_bp_map_min	18.4176	No	Minimun of Mean Arterial Pressure (MAP) for the first 8-hour time interval
x_h8p0_bp_map_max	18.4176	No	Maximum of Mean Arterial Pressure (MAP) for the first 8-hour time interval
x_h8p0_bp_map_std	18.7419	No	Standard deviation of Mean Arterial Pressure (MAP) for the first 8-hour time interval
x_h8p0_bp_map_q67q33	18.4176	No	+1sigma to -1sigma of Mean Arterial Pressure (MAP) for the first 8-hour time interval
x_h8p0_bp_map_q84q16	18.4176	No	+2sigma to -2sigma of Mean Arterial Pressure (MAP) for the first 8-hour time interval
x_h8p0_bp_map_q95q05	18.4176	No	+3sigma to -3sigma of Mean Arterial Pressure (MAP) for the first 8-hour time interval
x_h8p0_bp_map_poly1slope	19.5201	No	Slope of linear regression of Mean Arterial Pressure (MAP) for the first 8-hour time interval
x_h1p0_hr_mean	2.59403	No	Mean of heart rate for the first 1-hour time interval
x_h1p0_hr_cnt	2.59403	No	Count of heart rate for the first 1-hour time interval
x_h1p0_hr_min	2.59403	Yes	Minimun of heart rate for the first 1-hour time interval
x_h1p0_hr_max	2.59403	Yes	Maximum of heart rate for the first 1-hour time interval
x_h1p0_hr_std	2.72374	Yes	Standard deviation of heart rate for the first 1-hour time interval
x_h1p0_hr_q67q33	2.59403	No	+1sigma to -1sigma of heart rate for the first 1-hour time interval
x_h1p0_hr_q84q16	2.59403	No	+2sigma to -2sigma of heart rate for the first 1-hour time interval
x_h1p0_hr_q95q05	2.59403	No	+3sigma to -3sigma of heart rate for the first 1-hour time interval
x_h1p0_hr_poly1slope	3.11284	Yes	Slope of linear regression of heart rate for the first 1-hour time interval
x_h1m1_hr_mean	3.63165	No	Mean of heart rate for the last 1-hour time interval
x_h1m1_hr_cnt	3.63165	No	Count of heart rate for the last 1-hour time interval
x_h1m1_hr_min	3.63165	No	Minimun of heart rate for the last 1-hour time interval
x_h1m1_hr_max	3.63165	Yes	Maximum of heart rate for the last 1-hour time interval
x_h1m1_hr_std	3.76135	Yes	Standard deviation of heart rate for the last 1-hour time interval
x_h1m1_hr_q67q33	3.63165	No	+1sigma to -1sigma of heart rate for the last 1-hour time interval
x_h1m1_hr_q84q16	3.63165	No	+2sigma to -2sigma of heart rate for the last 1-hour time interval
x_h1m1_hr_q95q05	3.63165	No	+3sigma to -3sigma of heart rate for the last 1-hour time interval
x_h1m1_hr_poly1slope	4.34501	Yes	Slope of linear regression of heart rate for the last 1-hour time interval
x_h2p0_hr_mean	1.88067	No	Mean of heart rate for the first 2-hour time interval
x_h2p0_hr_cnt	1.88067	No	Count of heart rate for the first 2-hour time interval
x_h2p0_hr_min	1.88067	No	Minimun of heart rate for the first 2-hour time interval
x_h2p0_hr_max	1.88067	No	Maximum of heart rate for the first 2-hour time interval
x_h2p0_hr_std	1.88067	No	Standard deviation of heart rate for the first 2-hour time interval
x_h2p0_hr_q67q33	1.88067	No	+1sigma to -1sigma of heart rate for the first 2-hour time interval
x_h2p0_hr_q84q16	1.88067	No	+2sigma to -2sigma of heart rate for the first 2-hour time interval
x_h2p0_hr_q95q05	1.88067	No	+3sigma to -3sigma of heart rate for the first 2-hour time interval
x_h2p0_hr_poly1slope	1.94553	No	Slope of linear regression of heart rate for the first 2-hour time interval
x_h2p1_hr_mean	1.94553	No	Mean of heart rate for the second 2-hour time interval
x_h2p1_hr_cnt	1.94553	No	Count of heart rate for the second 2-hour time interval
x_h2p1_hr_min	1.94553	No	Minimun of heart rate for the second 2-hour time interval
x_h2p1_hr_max	1.94553	No	Maximum of heart rate for the second 2-hour time interval
x_h2p1_hr_std	1.94553	No	Standard deviation of heart rate for the second 2-hour time interval
x_h2p1_hr_q67q33	1.94553	No	+1sigma to -1sigma of heart rate for the second 2-hour time interval
x_h2p1_hr_q84q16	1.94553	No	+2sigma to -2sigma of heart rate for the second 2-hour time interval
x_h2p1_hr_q95q05	1.94553	No	+3sigma to -3sigma of heart rate for the second 2-hour time interval
x_h2p1_hr_poly1slope	1.94553	No	Slope of linear regression of heart rate for the second 2-hour time interval
x_h2m1_hr_mean	2.52918	No	Mean of heart rate for the last 2-hour time interval
x_h2m1_hr_cnt	2.52918	No	Count of heart rate for the last 2-hour time interval
x_h2m1_hr_min	2.52918	No	Minimun of heart rate for the last 2-hour time interval
x_h2m1_hr_max	2.52918	No	Maximum of heart rate for the last 2-hour time interval
x_h2m1_hr_std	2.52918	No	Standard deviation of heart rate for the last 2-hour time interval
x_h2m1_hr_q67q33	2.52918	No	+1sigma to -1sigma of heart rate for the last 2-hour time interval
x_h2m1_hr_q84q16	2.52918	No	+2sigma to -2sigma of heart rate for the last 2-hour time interval
x_h2m1_hr_q95q05	2.52918	No	+3sigma to -3sigma of heart rate for the last 2-hour time interval
x_h2m1_hr_poly1slope	2.72374	No	Slope of linear regression of heart rate for the last 2-hour time interval
x_h2m2_hr_mean	2.39948	No	Mean of heart rate for the second to last 2-hour time interval
x_h2m2_hr_cnt	2.39948	No	Count of heart rate for the second to last 2-hour time interval
x_h2m2_hr_min	2.39948	No	Minimun of heart rate for the second to last 2-hour time interval
x_h2m2_hr_max	2.39948	No	Maximum of heart rate for the second to last 2-hour time interval
x_h2m2_hr_std	2.46433	No	Standard deviation of heart rate for the second to last 2-hour time interval
x_h2m2_hr_q67q33	2.39948	No	+1sigma to -1sigma of heart rate for the second to last 2-hour time interval
x_h2m2_hr_q84q16	2.39948	No	+2sigma to -2sigma of heart rate for the second to last 2-hour time interval
x_h2m2_hr_q95q05	2.39948	No	+3sigma to -3sigma of heart rate for the second to last 2-hour time interval
x_h2m2_hr_poly1slope	2.52918	No	Slope of linear regression of heart rate for the second to last 2-hour time interval
x_h4p0_hr_mean	1.81582	No	Mean of heart rate for the first 4-hour time interval
x_h4p0_hr_cnt	1.81582	No	Count of heart rate for the first 4-hour time interval
x_h4p0_hr_min	1.81582	Yes	Minimun of heart rate for the first 4-hour time interval
x_h4p0_hr_max	1.81582	Yes	Maximum of heart rate for the first 4-hour time interval
x_h4p0_hr_std	1.88067	Yes	Standard deviation of heart rate for the first 4-hour time interval
x_h4p0_hr_q67q33	1.81582	No	+1sigma to -1sigma of heart rate for the first 4-hour time interval
x_h4p0_hr_q84q16	1.81582	No	+2sigma to -2sigma of heart rate for the first 4-hour time interval
x_h4p0_hr_q95q05	1.81582	No	+3sigma to -3sigma of heart rate for the first 4-hour time interval
x_h4p0_hr_poly1slope	1.94553	Yes	Slope of linear regression of heart rate for the first 4-hour time interval
x_h4m1_hr_mean	1.88067	No	Mean of heart rate for the last 4-hour time interval
x_h4m1_hr_cnt	1.88067	No	Count of heart rate for the last 4-hour time interval
x_h4m1_hr_min	1.88067	No	Minimun of heart rate for the last 4-hour time interval
x_h4m1_hr_max	1.88067	No	Maximum of heart rate for the last 4-hour time interval
x_h4m1_hr_std	1.88067	No	Standard deviation of heart rate for the last 4-hour time interval
x_h4m1_hr_q67q33	1.88067	No	+1sigma to -1sigma of heart rate for the last 4-hour time interval
x_h4m1_hr_q84q16	1.88067	No	+2sigma to -2sigma of heart rate for the last 4-hour time interval
x_h4m1_hr_q95q05	1.88067	No	+3sigma to -3sigma of heart rate for the last 4-hour time interval
x_h4m1_hr_poly1slope	1.88067	No	Slope of linear regression of heart rate for the last 4-hour time interval
x_h8p0_hr_mean	1.23217	No	Mean of heart rate for the first 8-hour time interval
x_h8p0_hr_cnt	1.23217	No	Count of heart rate for the first 8-hour time interval
x_h8p0_hr_min	1.23217	No	Minimun of heart rate for the first 8-hour time interval
x_h8p0_hr_max	1.23217	No	Maximum of heart rate for the first 8-hour time interval
x_h8p0_hr_std	1.23217	No	Standard deviation of heart rate for the first 8-hour time interval
x_h8p0_hr_q67q33	1.23217	No	+1sigma to -1sigma of heart rate for the first 8-hour time interval
x_h8p0_hr_q84q16	1.23217	No	+2sigma to -2sigma of heart rate for the first 8-hour time interval
x_h8p0_hr_q95q05	1.23217	No	+3sigma to -3sigma of heart rate for the first 8-hour time interval
x_h8p0_hr_poly1slope	1.36187	No	Slope of linear regression of heart rate for the first 8-hour time interval
x_h8p0_hr_psd1freq	1.42672	No	Peak frequency of power spectral density of heart rate for the first 8-hour time interval
x_h8p0_hr_psd1power	1.42672	No	Power of power spectral density of heart rate for the first 8-hour time interval
x_h1p0_stress_mean	29.7017	No	Mean of stress for the first 1-hour time interval
x_h1p0_stress_cnt	28.7289	No	Count of stress for the first 1-hour time interval
x_h1p0_stress_min	29.7017	Yes	Minimun of stress for the first 1-hour time interval
x_h1p0_stress_max	29.7017	Yes	Maximum of stress for the first 1-hour time interval
x_h1p0_stress_std	54.7341	No	Standard deviation of stress for the first 1-hour time interval
x_h1p0_stress_q67q33	29.7017	No	+1sigma to -1sigma of stress for the first 1-hour time interval
x_h1p0_stress_q84q16	29.7017	No	+2sigma to -2sigma of stress for the first 1-hour time interval
x_h1p0_stress_q95q05	29.7017	No	+3sigma to -3sigma of stress for the first 1-hour time interval
x_h1p0_rmssd_mean	29.0532	No	Mean of HRV for the first 1-hour time interval
x_h1p0_rmssd_cnt	28.7289	No	Count of HRV for the first 1-hour time interval
x_h1p0_rmssd_min	29.0532	Yes	Minimun of HRV for the first 1-hour time interval
x_h1p0_rmssd_max	29.0532	No	Maximum of HRV for the first 1-hour time interval
x_h1p0_rmssd_std	54.1505	No	Standard deviation of HRV for the first 1-hour time interval
x_h1p0_rmssd_q67q33	29.0532	No	+1sigma to -1sigma of HRV for the first 1-hour time interval
x_h1p0_rmssd_q84q16	29.0532	No	+2sigma to -2sigma of HRV for the first 1-hour time interval
x_h1p0_rmssd_q95q05	29.0532	No	+3sigma to -3sigma of HRV for the first 1-hour time interval
x_h1m1_stress_mean	29.5071	No	Mean of stress for the last 1-hour time interval
x_h1m1_stress_cnt	28.8586	No	Count of stress for the last 1-hour time interval
x_h1m1_stress_min	29.5071	No	Minimun of stress for the last 1-hour time interval
x_h1m1_stress_max	29.5071	No	Maximum of stress for the last 1-hour time interval
x_h1m1_stress_std	55.3826	Yes	Standard deviation of stress for the last 1-hour time interval
x_h1m1_stress_q67q33	29.5071	No	+1sigma to -1sigma of stress for the last 1-hour time interval
x_h1m1_stress_q84q16	29.5071	No	+2sigma to -2sigma of stress for the last 1-hour time interval
x_h1m1_stress_q95q05	29.5071	No	+3sigma to -3sigma of stress for the last 1-hour time interval
x_h1m1_rmssd_mean	28.8586	No	Mean of HRV for the last 1-hour time interval
x_h1m1_rmssd_cnt	28.8586	No	Count of HRV for the last 1-hour time interval
x_h1m1_rmssd_min	28.8586	No	Minimun of HRV for the last 1-hour time interval
x_h1m1_rmssd_max	28.8586	No	Maximum of HRV for the last 1-hour time interval
x_h1m1_rmssd_std	54.345	Yes	Standard deviation of HRV for the last 1-hour time interval
x_h1m1_rmssd_q67q33	28.8586	No	+1sigma to -1sigma of HRV for the last 1-hour time interval
x_h1m1_rmssd_q84q16	28.8586	No	+2sigma to -2sigma of HRV for the last 1-hour time interval
x_h1m1_rmssd_q95q05	28.8586	No	+3sigma to -3sigma of HRV for the last 1-hour time interval
x_h2p0_stress_mean	21.5305	No	Mean of stress for the first 2-hour time interval
x_h2p0_stress_cnt	21.0765	No	Count of stress for the first 2-hour time interval
x_h2p0_stress_min	21.5305	No	Minimun of stress for the first 2-hour time interval
x_h2p0_stress_max	21.5305	No	Maximum of stress for the first 2-hour time interval
x_h2p0_stress_std	32.0363	No	Standard deviation of stress for the first 2-hour time interval
x_h2p0_stress_q67q33	21.5305	No	+1sigma to -1sigma of stress for the first 2-hour time interval
x_h2p0_stress_q84q16	21.5305	No	+2sigma to -2sigma of stress for the first 2-hour time interval
x_h2p0_stress_q95q05	21.5305	No	+3sigma to -3sigma of stress for the first 2-hour time interval
x_h2p0_stress_poly1slope	46.952	No	Slope of linear regression of stress for the first 2-hour time interval
x_h2p0_rmssd_mean	21.2062	No	Mean of HRV for the first 2-hour time interval
x_h2p0_rmssd_cnt	21.0765	No	Count of HRV for the first 2-hour time interval
x_h2p0_rmssd_min	21.2062	No	Minimun of HRV for the first 2-hour time interval
x_h2p0_rmssd_max	21.2062	No	Maximum of HRV for the first 2-hour time interval
x_h2p0_rmssd_std	31.1284	No	Standard deviation of HRV for the first 2-hour time interval
x_h2p0_rmssd_q67q33	21.2062	No	+1sigma to -1sigma of HRV for the first 2-hour time interval
x_h2p0_rmssd_q84q16	21.2062	No	+2sigma to -2sigma of HRV for the first 2-hour time interval
x_h2p0_rmssd_q95q05	21.2062	No	+3sigma to -3sigma of HRV for the first 2-hour time interval
x_h2p0_rmssd_poly1slope	46.1738	No	Slope of linear regression of HRV for the first 2-hour time interval
x_h2p1_stress_mean	21.2062	No	Mean of stress for the second 2-hour time interval
x_h2p1_stress_cnt	20.882	No	Count of stress for the second 2-hour time interval
x_h2p1_stress_min	21.2062	No	Minimun of stress for the second 2-hour time interval
x_h2p1_stress_max	21.2062	No	Maximum of stress for the second 2-hour time interval
x_h2p1_stress_std	31.323	No	Standard deviation of stress for the second 2-hour time interval
x_h2p1_stress_q67q33	21.2062	No	+1sigma to -1sigma of stress for the second 2-hour time interval
x_h2p1_stress_q84q16	21.2062	No	+2sigma to -2sigma of stress for the second 2-hour time interval
x_h2p1_stress_q95q05	21.2062	No	+3sigma to -3sigma of stress for the second 2-hour time interval
x_h2p1_stress_poly1slope	46.6278	No	Slope of linear regression of stress for the second 2-hour time interval
x_h2p1_rmssd_mean	20.9468	No	Mean of HRV for the second 2-hour time interval
x_h2p1_rmssd_cnt	20.882	No	Count of HRV for the second 2-hour time interval
x_h2p1_rmssd_min	20.9468	No	Minimun of HRV for the second 2-hour time interval
x_h2p1_rmssd_max	20.9468	No	Maximum of HRV for the second 2-hour time interval
x_h2p1_rmssd_std	30.9987	No	Standard deviation of HRV for the second 2-hour time interval
x_h2p1_rmssd_q67q33	20.9468	No	+1sigma to -1sigma of HRV for the second 2-hour time interval
x_h2p1_rmssd_q84q16	20.9468	No	+2sigma to -2sigma of HRV for the second 2-hour time interval
x_h2p1_rmssd_q95q05	20.9468	No	+3sigma to -3sigma of HRV for the second 2-hour time interval
x_h2p1_rmssd_poly1slope	45.5901	No	Slope of linear regression of HRV for the second 2-hour time interval
x_h2m1_stress_mean	21.3359	No	Mean of stress for the last 2-hour time interval
x_h2m1_stress_cnt	21.2062	No	Count of stress for the last 2-hour time interval
x_h2m1_stress_min	21.3359	No	Minimun of stress for the last 2-hour time interval
x_h2m1_stress_max	21.3359	No	Maximum of stress for the last 2-hour time interval
x_h2m1_stress_std	30.2205	No	Standard deviation of stress for the last 2-hour time interval
x_h2m1_stress_q67q33	21.3359	No	+1sigma to -1sigma of stress for the last 2-hour time interval
x_h2m1_stress_q84q16	21.3359	No	+2sigma to -2sigma of stress for the last 2-hour time interval
x_h2m1_stress_q95q05	21.3359	No	+3sigma to -3sigma of stress for the last 2-hour time interval
x_h2m1_stress_poly1slope	45.655	No	Slope of linear regression of stress for the last 2-hour time interval
x_h2m1_rmssd_mean	21.2062	No	Mean of HRV for the last 2-hour time interval
x_h2m1_rmssd_cnt	21.2062	No	Count of HRV for the last 2-hour time interval
x_h2m1_rmssd_min	21.2062	No	Minimun of HRV for the last 2-hour time interval
x_h2m1_rmssd_max	21.2062	No	Maximum of HRV for the last 2-hour time interval
x_h2m1_rmssd_std	29.7665	No	Standard deviation of HRV for the last 2-hour time interval
x_h2m1_rmssd_q67q33	21.2062	No	+1sigma to -1sigma of HRV for the last 2-hour time interval
x_h2m1_rmssd_q84q16	21.2062	No	+2sigma to -2sigma of HRV for the last 2-hour time interval
x_h2m1_rmssd_q95q05	21.2062	No	+3sigma to -3sigma of HRV for the last 2-hour time interval
x_h2m1_rmssd_poly1slope	44.6822	No	Slope of linear regression of HRV for the last 2-hour time interval
x_h2m2_stress_mean	22.5681	No	Mean of stress for the second to last 2-hour time interval
x_h2m2_stress_cnt	22.179	No	Count of stress for the second to last 2-hour time interval
x_h2m2_stress_min	22.5681	No	Minimun of stress for the second to last 2-hour time interval
x_h2m2_stress_max	22.5681	No	Maximum of stress for the second to last 2-hour time interval
x_h2m2_stress_std	33.1388	No	Standard deviation of stress for the second to last 2-hour time interval
x_h2m2_stress_q67q33	22.5681	No	+1sigma to -1sigma of stress for the second to last 2-hour time interval
x_h2m2_stress_q84q16	22.5681	No	+2sigma to -2sigma of stress for the second to last 2-hour time interval
x_h2m2_stress_q95q05	22.5681	No	+3sigma to -3sigma of stress for the second to last 2-hour time interval
x_h2m2_stress_poly1slope	48.4436	No	Slope of linear regression of stress for the second to last 2-hour time interval
x_h2m2_rmssd_mean	22.3735	No	Mean of HRV for the second to last 2-hour time interval
x_h2m2_rmssd_cnt	22.179	No	Count of HRV for the second to last 2-hour time interval
x_h2m2_rmssd_min	22.3735	No	Minimun of HRV for the second to last 2-hour time interval
x_h2m2_rmssd_max	22.3735	No	Maximum of HRV for the second to last 2-hour time interval
x_h2m2_rmssd_std	32.62	No	Standard deviation of HRV for the second to last 2-hour time interval
x_h2m2_rmssd_q67q33	22.3735	No	+1sigma to -1sigma of HRV for the second to last 2-hour time interval
x_h2m2_rmssd_q84q16	22.3735	No	+2sigma to -2sigma of HRV for the second to last 2-hour time interval
x_h2m2_rmssd_q95q05	22.3735	No	+3sigma to -3sigma of HRV for the second to last 2-hour time interval
x_h2m2_rmssd_poly1slope	48.1193	No	Slope of linear regression of HRV for the second to last 2-hour time interval
x_h4p0_stress_mean	19.9741	No	Mean of stress for the first 4-hour time interval
x_h4p0_stress_cnt	19.8444	No	Count of stress for the first 4-hour time interval
x_h4p0_stress_min	19.9741	No	Minimun of stress for the first 4-hour time interval
x_h4p0_stress_max	19.9741	No	Maximum of stress for the first 4-hour time interval
x_h4p0_stress_std	25.6809	Yes	Standard deviation of stress for the first 4-hour time interval
x_h4p0_stress_q67q33	19.9741	No	+1sigma to -1sigma of stress for the first 4-hour time interval
x_h4p0_stress_q84q16	19.9741	No	+2sigma to -2sigma of stress for the first 4-hour time interval
x_h4p0_stress_q95q05	19.9741	No	+3sigma to -3sigma of stress for the first 4-hour time interval
x_h4p0_stress_poly1slope	36.2516	Yes	Slope of linear regression of stress for the first 4-hour time interval
x_h4p0_rmssd_mean	19.9092	No	Mean of HRV for the first 4-hour time interval
x_h4p0_rmssd_cnt	19.8444	No	Count of HRV for the first 4-hour time interval
x_h4p0_rmssd_min	19.9092	No	Minimun of HRV for the first 4-hour time interval
x_h4p0_rmssd_max	19.9092	No	Maximum of HRV for the first 4-hour time interval
x_h4p0_rmssd_std	25.0324	Yes	Standard deviation of HRV for the first 4-hour time interval
x_h4p0_rmssd_q67q33	19.9092	No	+1sigma to -1sigma of HRV for the first 4-hour time interval
x_h4p0_rmssd_q84q16	19.9092	No	+2sigma to -2sigma of HRV for the first 4-hour time interval
x_h4p0_rmssd_q95q05	19.9092	No	+3sigma to -3sigma of HRV for the first 4-hour time interval
x_h4p0_rmssd_poly1slope	35.4734	No	Slope of linear regression of HRV for the first 4-hour time interval
x_h4m1_stress_mean	20.1038	No	Mean of stress for the last 4-hour time interval
x_h4m1_stress_cnt	19.9092	No	Count of stress for the last 4-hour time interval
x_h4m1_stress_min	20.1038	No	Minimun of stress for the last 4-hour time interval
x_h4m1_stress_max	20.1038	No	Maximum of stress for the last 4-hour time interval
x_h4m1_stress_std	25.9403	No	Standard deviation of stress for the last 4-hour time interval
x_h4m1_stress_q67q33	20.1038	No	+1sigma to -1sigma of stress for the last 4-hour time interval
x_h4m1_stress_q84q16	20.1038	No	+2sigma to -2sigma of stress for the last 4-hour time interval
x_h4m1_stress_q95q05	20.1038	No	+3sigma to -3sigma of stress for the last 4-hour time interval
x_h4m1_stress_poly1slope	37.6135	No	Slope of linear regression of stress for the last 4-hour time interval
x_h4m1_rmssd_mean	20.0389	No	Mean of HRV for the last 4-hour time interval
x_h4m1_rmssd_cnt	19.9092	No	Count of HRV for the last 4-hour time interval
x_h4m1_rmssd_min	20.0389	No	Minimun of HRV for the last 4-hour time interval
x_h4m1_rmssd_max	20.0389	No	Maximum of HRV for the last 4-hour time interval
x_h4m1_rmssd_std	25.7458	No	Standard deviation of HRV for the last 4-hour time interval
x_h4m1_rmssd_q67q33	20.0389	No	+1sigma to -1sigma of HRV for the last 4-hour time interval
x_h4m1_rmssd_q84q16	20.0389	No	+2sigma to -2sigma of HRV for the last 4-hour time interval
x_h4m1_rmssd_q95q05	20.0389	No	+3sigma to -3sigma of HRV for the last 4-hour time interval
x_h4m1_rmssd_poly1slope	36.8353	No	Slope of linear regression of HRV for the last 4-hour time interval
x_h8p0_stress_mean	17.9637	No	Mean of stress for the first 8-hour time interval
x_h8p0_stress_cnt	17.7691	No	Count of stress for the first 8-hour time interval
x_h8p0_stress_min	17.9637	No	Minimun of stress for the first 8-hour time interval
x_h8p0_stress_max	17.9637	No	Maximum of stress for the first 8-hour time interval
x_h8p0_stress_std	18.4176	No	Standard deviation of stress for the first 8-hour time interval
x_h8p0_stress_q67q33	17.9637	No	+1sigma to -1sigma of stress for the first 8-hour time interval
x_h8p0_stress_q84q16	17.9637	No	+2sigma to -2sigma of stress for the first 8-hour time interval
x_h8p0_stress_q95q05	17.9637	No	+3sigma to -3sigma of stress for the first 8-hour time interval
x_h8p0_stress_poly1slope	19.3256	No	Slope of linear regression of stress for the first 8-hour time interval
x_h8p0_rmssd_mean	17.9637	No	Mean of HRV for the first 8-hour time interval
x_h8p0_rmssd_cnt	17.7691	No	Count of HRV for the first 8-hour time interval
x_h8p0_rmssd_min	17.9637	No	Minimun of HRV for the first 8-hour time interval
x_h8p0_rmssd_max	17.9637	No	Maximum of HRV for the first 8-hour time interval
x_h8p0_rmssd_std	18.4176	No	Standard deviation of HRV for the first 8-hour time interval
x_h8p0_rmssd_q67q33	17.9637	No	+1sigma to -1sigma of HRV for the first 8-hour time interval
x_h8p0_rmssd_q84q16	17.9637	No	+2sigma to -2sigma of HRV for the first 8-hour time interval
x_h8p0_rmssd_q95q05	17.9637	No	+3sigma to -3sigma of HRV for the first 8-hour time interval
x_h8p0_rmssd_poly1slope	19.1958	No	Slope of linear regression of HRV for the first 8-hour time interval
x_h1p0_step_cnt	2.85344	No	Count of steps for the first 1-hour time interval
x_h1p0_step_sum	2.85344	Yes	Sum of steps for the first 1-hour time interval
x_h1m1_step_cnt	3.11284	No	Count of steps for the last 1-hour time interval
x_h1m1_step_sum	3.11284	No	Sum of steps for the last 1-hour time interval
x_h2p0_step_cnt	1.42672	No	Count of steps for the first 2-hour time interval
x_h2p0_step_sum	1.42672	No	Sum of steps for the first 2-hour time interval
x_h2p1_step_cnt	1.62127	No	Count of steps for the second 2-hour time interval
x_h2p1_step_sum	1.62127	No	Sum of steps for the second 2-hour time interval
x_h2m1_step_cnt	1.94553	No	Count of steps for the last 2-hour time interval
x_h2m1_step_sum	1.94553	No	Sum of steps for the last 2-hour time interval
x_h2m2_step_cnt	2.01038	No	Count of steps for the second to last 2-hour time interval
x_h2m2_step_sum	2.01038	No	Sum of steps for the second to last 2-hour time interval
x_h4p0_step_cnt	1.23217	No	Count of steps for the first 4-hour time interval
x_h4p0_step_sum	1.23217	No	Sum of steps for the first 4-hour time interval
x_h4m1_step_cnt	1.55642	No	Count of steps for the last 4-hour time interval
x_h4m1_step_sum	1.55642	No	Sum of steps for the last 4-hour time interval
x_h8p0_step_cnt	0.843061	No	Count of steps for the first 8-hour time interval
x_h8p0_step_sum	0.843061	No	Sum of steps for the first 8-hour time interval
x_h1p0_cal_cnt	9.66278	No	Count of calorie for the first 1-hour time interval
x_h1p0_cal_sum	9.66278	Yes	Sum of calorie for the first 1-hour time interval
x_h1m1_cal_cnt	3.37224	No	Count of calorie for the last 1-hour time interval
x_h1m1_cal_sum	3.37224	No	Sum of calorie for the last 1-hour time interval
x_h2p0_cal_cnt	1.55642	No	Count of calorie for the first 2-hour time interval
x_h2p0_cal_sum	1.55642	No	Sum of calorie for the first 2-hour time interval
x_h2p1_cal_cnt	1.62127	No	Count of calorie for the second 2-hour time interval
x_h2p1_cal_sum	1.62127	No	Sum of calorie for the second 2-hour time interval
x_h2m1_cal_cnt	1.94553	No	Count of calorie for the last 2-hour time interval
x_h2m1_cal_sum	1.94553	No	Sum of calorie for the last 2-hour time interval
x_h2m2_cal_cnt	2.07523	No	Count of calorie for the second to last 2-hour time interval
x_h2m2_cal_sum	2.07523	No	Sum of calorie for the second to last 2-hour time interval
x_h4p0_cal_cnt	1.16732	No	Count of calorie for the first 4-hour time interval
x_h4p0_cal_sum	1.16732	Yes	Sum of calorie for the first 4-hour time interval
x_h4m1_cal_cnt	1.62127	No	Count of calorie for the last 4-hour time interval
x_h4m1_cal_sum	1.62127	Yes	Sum of calorie for the last 4-hour time interval
x_h8p0_cal_cnt	0.77821	No	Count of calorie for the first 8-hour time interval
x_h8p0_cal_sum	0.77821	No	Sum of calorie for the first 8-hour time interval
x_h8p0_sys_psd1freq	22.3087	No	Peak frequency of power spectral density of systolic pressure for the first 8-hour time interval
x_h8p0_sys_psd1power	22.3087	No	Power of power spectral density of systolic pressure for the first 8-hour time interval
x_h8p0_dia_psd1freq	22.3087	No	Peak frequency of power spectral density of diastolic pressure for the first 8-hour time interval
x_h8p0_dia_psd1power	22.3087	No	Power of power spectral density of diastolic pressure for the first 8-hour time interval
x_h8p0_bp_divide_psd1freq	22.3087	No	Peak frequency of power spectral density of systolic pressure divided by diastolic pressure for the first 8-hour time interval
x_h8p0_bp_divide_psd1power	22.3087	No	Power of power spectral density of systolic pressure divided by diastolic pressure for the first 8-hour time interval
x_h8p0_bp_minus_psd1freq	22.3087	No	Peak frequency of power spectral density of diastolic pressure subtracted from systolic pressure for the first 8-hour time interval
x_h8p0_bp_minus_psd1power	22.3087	No	Power of power spectral density of diastolic pressure subtracted from systolic pressure for the first 8-hour time interval
x_h8p0_bp_map_psd1freq	22.3087	No	Peak frequency of power spectral density of Mean Arterial Pressure (MAP) for the first 8-hour time interval
x_h8p0_bp_map_psd1power	22.3087	No	Power of power spectral density of Mean Arterial Pressure (MAP) for the first 8-hour time interval
x_h8p0_stress_psd1freq	21.8547	No	Peak frequency of power spectral density of stress for the first 8-hour time interval
x_h8p0_stress_psd1power	21.8547	No	Power of power spectral density of stress for the first 8-hour time interval
x_h8p0_rmssd_psd1freq	21.725	No	Peak frequency of power spectral density of HRV for the first 8-hour time interval
x_h8p0_rmssd_psd1power	21.725	No	Power of power spectral density of HRV for the first 8-hour time interval
x_dayofweek	0	No	Day of week
x_workhours	0	No	Work hours
x_age	0	No	Age
x_seniority	0	No	Seniority

## Sheet: 31 features
original feature name	percent missing	feature used in models	feature meaning
x_h4p0_bp_divide_min	20.2983	Yes	Minimun of systolic pressure divided by diastolic pressure for the first 4-hour time interval
x_h4m1_bp_divide_min	20.2983	Yes	Minimun of systolic pressure divided by diastolic pressure for the last 4-hour time interval
x_h1p0_bp_divide_min	29.3774	Yes	Minimun of systolic pressure divided by diastolic pressure for the first 1-hour time interval
x_h1m1_bp_divide_min	29.118	Yes	Minimun of systolic pressure divided by diastolic pressure for the last 1-hour time interval
x_h1p0_rmssd_min	29.0532	Yes	Minimun of HRV for the first 1-hour time interval
x_h1p0_stress_min	29.7017	Yes	Minimun of stress for the first 1-hour time interval
x_h1m1_bp_divide_max	29.118	Yes	Maximum of systolic pressure divided by diastolic pressure for the last 1-hour time interval
x_h1p0_cal_sum	9.66278	Yes	Sum of calorie for the first 1-hour time interval
x_work_starttime	0	Yes	Work start time
x_h4p0_cal_sum	1.16732	Yes	Sum of calorie for the first 4-hour time interval
x_h1p0_step_sum	2.85344	Yes	Sum of steps for the first 1-hour time interval
x_h1p0_hr_min	2.59403	Yes	Minimun of heart rate for the first 1-hour time interval
x_h1p0_hr_max	2.59403	Yes	Maximum of heart rate for the first 1-hour time interval
x_h1p0_hr_std	2.72374	Yes	Standard deviation of heart rate for the first 1-hour time interval
x_h1p0_hr_poly1slope	3.11284	Yes	Slope of linear regression of heart rate for the first 1-hour time interval
x_h4p0_hr_max	1.81582	Yes	Maximum of heart rate for the first 4-hour time interval
x_h4p0_hr_min	1.81582	Yes	Minimun of heart rate for the first 4-hour time interval
x_h4p0_stress_std	25.6809	Yes	Standard deviation of stress for the first 4-hour time interval
x_h4p0_hr_std	1.88067	Yes	Standard deviation of heart rate for the first 4-hour time interval
x_h4p0_stress_poly1slope	36.2516	Yes	Slope of linear regression of stress for the first 4-hour time interval
x_h1p0_stress_max	29.7017	Yes	Maximum of stress for the first 1-hour time interval
x_h4p0_hr_poly1slope	1.94553	Yes	Slope of linear regression of heart rate for the first 4-hour time interval
x_h1m1_stress_std	55.3826	Yes	Standard deviation of stress for the last 1-hour time interval
x_h4p0_rmssd_std	25.0324	Yes	Standard deviation of HRV for the first 4-hour time interval
x_h4p0_bp_divide_poly1slope	35.668	Yes	Slope of linear regression of systolic pressure divided by diastolic pressure for the first 4-hour time interval
x_h4p0_sys_poly1slope	35.668	Yes	Slope of linear regression of systolic pressure for the first 4-hour time interval
x_h1m1_rmssd_std	54.345	Yes	Standard deviation of HRV for the last 1-hour time interval
x_h4m1_cal_sum	1.62127	Yes	Sum of calorie for the last 4-hour time interval
x_h1m1_hr_poly1slope	4.34501	Yes	Slope of linear regression of heart rate for the last 1-hour time interval
x_h1m1_hr_std	3.76135	Yes	Standard deviation of heart rate for the last 1-hour time interval
x_h1m1_hr_max	3.63165	Yes	Maximum of heart rate for the last 1-hour time interval
